# Supplementary material for: A single center experience of adjusting valve pressure ventriculoperitoneal shunts for the treatment of hydrocephalus in infants under 6 months old
Source: PLoS One. 2023 Mar 16;18(3):e0282571. doi: 10.1371/journal.pone.0282571 (PMC10019726; doi:10.1371/journal.pone.0282571)
Supplement: S1 Data — (XLSX) [file pone.0282571.s002.xlsx]

## Sheet: Tabelle1
Patients	Gender	Gestational Age (Weeks + days)	Preterm / Term	Diagnosis	Birth Weight (g)	Birth Height (cm)	Birth Head-circumference (cm)	Weight at initial insertion (g)	Height at initial insertion (cm)	Head-circumference at VP-Shunt insertion (cm)	Head-circumference at first follow up (cm)	Follow-up duration	Initial setting value of valve pressure (cmH2O)	Number of later adjustments	Value of valve pressure at 2nd ajustement	Value of valve pressure at 3rd ajustement	Value of valve pressure at 4th ajustement	Value of valve pressure at 5th ajustement	Value of valve pressure at 6th ajustement	Value of valve pressure at 7th ajustement	Value of valve pressure at 8th ajustement	Value of valve pressure at 9th ajustement	Value of valve pressure at 10th ajustement	Value of valve pressure at 11th ajustement					Up Regulation	Down Regulation	Same pressure as Implantation	Last Pressure Value
21	1	38+3	1	Dandy Walker	3350	52	36	5100	55	43.8	44	505	5	4	1	3	1	0											0	1	0	0
1	1	25+3	0	IVH	960	37	24	2200	42	28	28	708	5	2	8	5													0	0	1	5
22	0	37+0	1	Brain Infection with secondary IVH	2720	48	35	3300	51	42	42	771	5	2	2	4													0	1	0	4
23	0	40+0	1	Meningomyelocele	2880	47	32	2880	47	32	34	1185	10	1	5														0	1	0	5
2	0	25	0	IVH	610	31	23	2580	47	32	37	1159	10	5	7	9	10	5	9										0	1	0	9
3	1	38+4	1	IVH	3080	51	34.5	4000	54	39	39	1050	5	2	7	9													1	0	0	9
24	0	39	1	Hydrocephalus malresorptivus	3280	49	34	5500	60	46	46	473	10	2	8	5													0	1	0	5
4	0	27+0	0	IVH	684	33	24	4630	57	36	36	211	5	0															0	0	1	5
25	0	36+6	1	Meningocele	2800	45	37	4610	53	37	40	410	5	1	7														1	0	0	7
26	1	36+6	1	Malformation, Hydrocephalus occlusus	2490	44	33	4080	46	37	37	21	5	0															0	0	1	5
5	1	37+2	1	IVH	2470	45	33	3020	52	39	41	1212	5	1	3														0	1	0	3
27	0	39+6	1	Pfeiffer-Syndrom	3010	50	36	4850	62	42.5	43	153	5	0															0	0	1	5
28	0	40+1	1	Dandy Walker	3120	50	33	3340	52	35	41	799	9	0															0	0	1	9
6	1	37+5	1	IVH	3650	54	39	3700	58	40	40	358	5	2	7	10													1	0	0	10
29	1	34+2	0	Aqueduct stenosis	2480	47	43	2480	47	43	43	644	5	8	10	6	7	12	9	7	5	3							0	1	0	3
30	1	38+2	1	Brain Infection	3060	46	35	5370	58	40	41,4	575	5	2	2	5													0	0	1	5
31	0	41	1	Brain Infection	3260	52	35.5	5200	60	41.3	44,3	602	5	1	0														0	1	0	0
7	0	24+5	0	IVH	750	32	23	4608	55	39	40	350	5	1	8														1	0	0	8
8	0	39+4	1	IVH	3460	38	30	4540	58	37	37	739	5	7	6	7	9	12	14	11	15								1	0	0	15
9	1	38+2	1	IVH	3100	49	37	3340	51	39	38,8	237	5	1	7														1	0	0	7
10	1	31+5	0	IVH	1850	44	31	2555	47	34	36	887	5	9	7	5	7	8	11	9	5	8	10						1	0	0	10
11	1	25+3	0	IVH	880	30	23.6	4500	54	36	36,4	1797	5	2	7	10													1	0	0	10
32	1	40+1	1	Brain Infection	3870	55	35.5	9100	70	45	45	181	5	0															0	0	1	5
33	0	30+4	0	Aqueduct stenosis	1075	36	28	2740	45	34	34	1131	5	2	7	9													1	0	0	9
12	1	29+4	0	IVH	1350	38	27	5300	63	37	37,5	1065	5	10	7	4	1	4	6	8	11	14	5	7					1	0	0	7
34	1	37+6	1	Aqueduct stenosis	3740	51	38	3740	51	38	37,5	1462	5	2	3	5													0	0	1	5
35	0	40+1	1	Spina bifida	2940	47	35.5	3565	49	36.5	39	342	5	1	8														1	0	0	8
36	1	34	0	Aqueduct stenosis	2540	46	40	2600	46	40	40	453	5	4	8	6	7	9											1	0	0	9
37	0	37+2	1	Meningomyelocele	3120	50	33	4610	59	37	37	398	5	4	7	12	8	10											1	0	0	10
38	1	34+2	0	Aqueduct stenosis	2200	47	31	2305	47	33	33	328	5	5	6	5	7	9	10										1	0	0	10
39	0	33+6	0	Arnold-Chiari Malformation	2140	48	32	2710	49	35	35	43	5	0															0	0	1	5
13	0	28+3	0	IVH	980	41	25	1820	43	32	34,5	1133	5	5	8	10	12	14	16										1	0	0	16
40	1	34+6	0	Malformation, Craniosynosthosis	2310	50	34	8000	73	50	49	398	5	3	8	5	8												1	0	0	8
14	1	28+3	0	IVH	1220	37	28	2850	39	34	36.4	304	5	4	2	0	3	6											1	0	0	6
15	0	41+5	1	IVH	3500	48	38	4000	51	38.7	40.7	109	5	1	3														0	1	0	3
16	1	25+2	0	IVH	850	32	23.5	3270	46.5	35	35	225	5	3	8	11	9												1	0	0	9
41	1	35+2	0	Malformation, Hydrocephalus occlusus	3500	54	45	3500	54	45	41	298	7	14	7	10	8	5	3	10	7	5	3	5	10	8	6	4	0	1	0	4
17	1	25+3	0	IVH	720	30	26	3786	36	32	32	1362	5	6	3	5	3	6	8	10									1	0	0	10
42	0	39+2	1	Spina bifida	3480	51	35	3480	51	35	35	224	5	6	10	8	3	1	5	7									1	0	0	7
18	0	24+3	0	IVH	740	33	23	1250	36	28	28	176	5	8	2	5	7	15	13	11	8	10							1	0	0	10
19	0	28+3	0	IVH	1400	40	28	1780	42	29	29	111	8	5	7	6	5	4	5										0	1	0	5
43	0	36+0	1	Malformation, Hydrocephalus occlusus	3775	50	41	3755	50	41	41	86	15	6	12	9	6	4	2	0									0	1	0	0
20	1	36+2	1	IVH	1830	45	32	2010	46.5	33	33	74	5	0															0	0	1	5

## Sheet: Tabelle2
Patients	Insertion	Adjustment 1	Adjustment 2	Adjustment 3	Adjustment 4	Adjustment 5	Adjustment 6	Adjustment 7	Adjustment 8	Adjustment 9	Adjustment 10	Adjustment 11	Adjustment 12	Adjustment 13	Adjustment 14
1	5	8	5	5	5	5	5	5	5	5	5	5	5	5	5
2	10	7	9	10	5	9	9	9	9	9	9	9	9	9	9
3	5	7	9	9	9	9	9	9	9	9	9	9	9	9	9
4	5	5	5	5	5	5	5	5	5	5	5	5	5	5	5
5	5	3	3	3	3	3	3	3	3	3	3	3	3	3	3
6	5	7	10	10	10	10	10	10	10	10	10	10	10	10	10
7	5	8	8	8	8	8	8	8	8	8	8	8	8	8	8
8	5	6	7	9	12	14	11	15	15	15	15	15	15	15	15
9	5	7	7	7	7	7	7	7	7	7	7	7	7	7	7
10	5	7	5	7	8	11	9	5	8	10	10	10	10	10	10
11	5	7	10	10	10	10	10	10	10	10	10	10	10	10	10
12	5	7	4	1	4	6	8	11	14	5	7	7	7	7	7
13	5	8	10	12	14	16	16	16	16	16	16	16	16	16	16
14	5	2	0	3	6	6	6	6	6	6	6	6	6	6	6
15	5	3	3	3	3	3	3	3	3	3	3	3	3	3	3
16	5	8	11	9	9	9	9	9	9	9	9	9	9	9	9
17	5	3	5	3	6	8	10	10	10	10	10	10	10	10	10
18	5	2	5	7	15	13	11	8	10	10	10	10	10	10	10
19	8	7	6	5	4	5	5	5	5	5	5	5	5	5	5
20	5	5	5	5	5	5	5	5	5	5	5	5	5	5	5
21	5	1	3	1	0	0	0	0	0	0	0	0	0	0	0
22	5	2	4	4	4	4	4	4	4	4	4	4	4	4	4
23	10	5	5	5	5	5	5	5	5	5	5	5	5	5	5
24	10	8	5	5	5	5	5	5	5	5	5	5	5	5	5
25	5	7	7	7	7	7	7	7	7	7	7	7	7	7	7
26	5	5	5	5	5	5	5	5	5	5	5	5	5	5	5
27	5	5	5	5	5	5	5	5	5	5	5	5	5	5	5
28	9	9	9	9	9	9	9	9	9	9	9	9	9	9	9
29	5	10	6	7	12	9	7	5	3	3	3	3	3	3	3
30	5	2	5	5	5	5	5	5	5	5	5	5	5	5	5
31	5	0	0	0	0	0	0	0	0	0	0	0	0	0	0
32	5	5	5	5	5	5	5	5	5	5	5	5	5	5	5
33	5	7	9	9	9	9	9	9	9	9	9	9	9	9	9
34	5	3	5	5	5	5	5	5	5	5	5	5	5	5	5
35	5	8	8	8	8	8	8	8	8	8	8	8	8	8	8
36	5	8	6	7	9	9	9	9	9	9	9	9	9	9	9
37	5	7	12	8	10	10	10	10	10	10	10	10	10	10	10
38	5	6	5	7	9	10	10	10	10	10	10	10	10	10	10
39	5	5	5	5	5	5	5	5	5	5	5	5	5	5	5
40	5	8	5	8	8	8	8	8	8	8	8	8	8	8	8
41	7	7	10	8	5	3	10	7	5	3	5	10	8	6	4
42	5	10	8	3	1	5	7	7	7	7	7	7	7	7	7
43	15	12	9	6	4	2	0	0	0	0	0	0	0	0	0
	5.4	5.85	6.35	6.55	7.4	8.1	7.95	7.95	8.35	8	8.1	8.1	8.1	8.1	8.1
	6.13043	6.08696	6.13043	5.73913	5.86957	5.78261	6	5.78261	5.6087	5.52174	5.6087	5.82609	5.73913	5.65217	5.56522
